# Supplementary material for: High-dimensional mediation analysis in survival models
Source: PLoS Comput Biol. 2020 Apr 17;16(4):e1007768. doi: 10.1371/journal.pcbi.1007768 (PMC7190184; doi:10.1371/journal.pcbi.1007768)
Supplement: S1 Table — (XLSX) [file pcbi.1007768.s004.xlsx]

## Sheet: 工作表1
S1 Table. Comparison of mediator selection between proposed method and one-step method (p=10000, 500 replicates)
Censoring	Sample size	Proposed method			One-step method
		TPR	FP	FDP	TPR	FP	FDP
0.15	300	0.786	0.008	0.0019	0.671	0.032	0.008
		0.84	0.236	0.0519	0.6845	0.058	0.0162
	500	0.9865	0.006	0.0012	0.902	0.04	0.0088
		0.99	0.034	0.0069	0.907	0.068	0.0148
	1000	1	0.022	0.0044	0.9975	0.086	0.017
		1	0.036	0.0072	0.998	0.132	0.0261
0.25	300	0.765	0.01	0.0025	0.672	0.026	0.0084
		0.8355	0.246	0.0581	0.692	0.048	0.0143
	500	0.984	0.006	0.0012	0.9045	0.048	0.0103
		0.988	0.036	0.0074	0.909	0.082	0.018
	1000	1	0.02	0.004	0.998	0.074	0.0144
		1	0.028	0.0056	0.998	0.104	0.0204
0.35	300	0.7435	0.008	0.0019	0.6775	0.018	0.0064
		0.827	0.248	0.0584	0.6945	0.054	0.0155
	500	0.985	0.008	0.0016	0.908	0.032	0.0068
		0.988	0.05	0.0099	0.915	0.052	0.0111
	1000	1	0.022	0.0044	0.998	0.07	0.0137
		1	0.03	0.006	0.9985	0.094	0.0185
*TPR: true positive rates; FP: false positive; FDP: false discovery proportion (=V/R, where V is the number of false discoveries and R is the number of total discoveries); all the three measures are the average value over 500 times. For each scenario, the first line is based on the Sobel test and the second line is joint test.
