# Supplementary material for: High-dimensional mediation analysis in survival models
Source: PLoS Comput Biol. 2020 Apr 17;16(4):e1007768. doi: 10.1371/journal.pcbi.1007768 (PMC7190184; doi:10.1371/journal.pcbi.1007768)
Supplement: S2 Table — (XLSX) [file pcbi.1007768.s005.xlsx]

## Sheet: 工作表1
S2 Table. Comparison of mediator selection between proposed method and naive method (p=10000, 500 replicates)
Censoring	Sample size	Proposed method			Naive method
		TPR	FP	FDP	TPR	FP	FDP
0.15	300	0.786	0.008	0.0019	0.005	0	0
		0.84	0.236	0.0519	0.1915	0	0
	500	0.9865	0.006	0.0012	0.1935	0	0
		0.99	0.034	0.0069	0.6385	0	0
	1000	1	0.022	0.0044	0.9545	0	0
		1	0.036	0.0072	0.983	0	0
0.25	300	0.765	0.01	0.0025	0.004	0	0
		0.8355	0.246	0.0581	0.1815	0	0
	500	0.984	0.006	0.0012	0.181	0	0
		0.988	0.036	0.0074	0.6325	0	0
	1000	1	0.02	0.004	0.949	0	0
		1	0.028	0.0056	0.983	0	0
0.35	300	0.7435	0.008	0.0019	0.0025	0	0
		0.827	0.248	0.0584	0.173	0	0
	500	0.985	0.008	0.0016	0.155	0	0
		0.988	0.05	0.0099	0.628	0	0
	1000	1	0.022	0.0044	0.943	0	0
		1	0.03	0.006	0.983	0	0
*TPR: true positive rates; FP: false positive; FDP: false discovery proportion (=V/R, where V is the number of false discoveries and R is the number of total discoveries); all the three measures are the average value over 500 times. For each scenario, the first line is based on the Sobel test and the second line is joint test.
