# Supplementary material for: High-dimensional mediation analysis in survival models
Source: PLoS Comput Biol. 2020 Apr 17;16(4):e1007768. doi: 10.1371/journal.pcbi.1007768 (PMC7190184; doi:10.1371/journal.pcbi.1007768)
Supplement: S3 Table — (XLSX) [file pcbi.1007768.s006.xlsx]

## Sheet: 工作表1
S3 Table. Comparison of mediator selection between MCP-based method and LASSO-based method (p=10000, 500 replicates)
Censoring	Sample size	MCP-based			LASSO-based
		TPR	FP	FDP	TPR	FP	FDP
0.15	300	0.786	0.008	0.0019	0.771	0.008	0.0023
		0.84	0.236	0.0519	0.832	0.052	0.0126
	500	0.9865	0.006	0.0012	0.9795	0.006	0.0012
		0.99	0.034	0.0069	0.982	0.032	0.0065
	1000	1	0.022	0.0044	1	0.016	0.0032
		1	0.036	0.0072	1	0.048	0.0093
0.25	300	0.765	0.01	0.0025	0.767	0.006	0.0014
		0.8355	0.246	0.0581	0.835	0.052	0.0134
	500	0.984	0.006	0.0012	0.979	0.004	0.0008
		0.988	0.036	0.0074	0.984	0.04	0.0081
	1000	1	0.02	0.004	1	0.014	0.0028
		1	0.028	0.0056	1	0.05	0.01
0.35	300	0.7435	0.008	0.0019	0.742	0.006	0.0015
		0.827	0.248	0.0584	0.8215	0.048	0.0122
	500	0.985	0.008	0.0016	0.978	0.004	0.0008
		0.988	0.05	0.0099	0.982	0.032	0.0064
	1000	1	0.022	0.0044	1	0.014	0.0028
		1	0.03	0.006	1	0.056	0.0112
*TPR: true positive rates; FP: false positive; FDP: false discovery proportion (=V/R, where V is the number of false discoveries and R is the number of total discoveries); all the three measures are the average value over 500 times. For each scenario, the first line is based on the Sobel test and the second line is joint test.
