# Supplementary material for: High-dimensional mediation analysis in survival models
Source: PLoS Comput Biol. 2020 Apr 17;16(4):e1007768. doi: 10.1371/journal.pcbi.1007768 (PMC7190184; doi:10.1371/journal.pcbi.1007768)
Supplement: S4 Table — (XLSX) [file pcbi.1007768.s007.xlsx]

## Sheet: 工作表1
S4 Table. Accuracy of mediator selection with different number of significant mediator (p=10000, 500 replicates)
Censoring	Mediators	Sample size	TPR	FP	FDP
0.25	2	300	0.888	0.002	0.001
			0.946	0.316	0.0977
		500	0.999	0.01	0.0033
			0.999	0.052	0.017
		1000	1	0.014	0.0046
			1	0.016	0.0053
0.25	4	300	0.765	0.01	0.0025
			0.8355	0.246	0.0581
		500	0.984	0.006	0.0012
			0.988	0.036	0.0074
		1000	1	0.02	0.004
			1	0.028	0.0056
0.25	8	300	0.7235	0.008	0.0019
			0.807	0.248	0.0584
		500	0.9775	0.008	0.0009
			0.9815	0.052	0.0058
		1000	1	0.008	0.0009
			1	0.01	0.0011
*TPR: true positive rates; FP: false positive; FDP: false discovery proportion (=V/R, where V is the number of false discoveries and R is the number of total discoveries); all the three measures are the average value over 500 times. For each scenario, the first line is based on the Sobel test and the second line is joint test.
