# Supplementary material for: High-dimensional mediation analysis in survival models
Source: PLoS Comput Biol. 2020 Apr 17;16(4):e1007768. doi: 10.1371/journal.pcbi.1007768 (PMC7190184; doi:10.1371/journal.pcbi.1007768)
Supplement: S5 Table — (XLSX) [file pcbi.1007768.s008.xlsx]

## Sheet: 工作表1
S5 Table. Accuracy of mediator selection with higher censoring rate (p=10000, 500 replicates)
Censoring	Sample size	TPR	FP	FDP
0.4	300	0.691	0.01	0.0036
		0.802	0.32	0.0726
	500	0.983	0.008	0.0016
		0.9855	0.06	0.0119
	1000	1	0.024	0.0048
		1	0.032	0.0064
0.5	300	0.6155	0.006	0.0021
		0.7695	0.518	0.1187
	500	0.9795	0.004	0.0008
		0.9845	0.098	0.0192
	1000	1	0.02	0.004
		1	0.04	0.0078
*TPR: true positive rates; FP: false positive; FDP: false discovery proportion (=V/R, where V is the number of false discoveries and R is the number of total discoveries); all the three measures are the average value over 500 times. For each scenario, the first line is based on the Sobel test and the second line is joint test.
