# Supplementary material for: High-dimensional mediation analysis in survival models
Source: PLoS Comput Biol. 2020 Apr 17;16(4):e1007768. doi: 10.1371/journal.pcbi.1007768 (PMC7190184; doi:10.1371/journal.pcbi.1007768)
Supplement: S6 Table — (XLSX) [file pcbi.1007768.s009.xlsx]

## Sheet: 工作表1
S6 Table. Accuracy of mediator selection with dependence among mediators (p=10000, Cen=15%, 500 replicates)
Sample size		TPR	FP	FDP
300	0	0.7815	0.004	0.0009
		0.838	0.03	0.0067
	0.1	0.9525	0.51	0.0996
		0.962	0.708	0.1336
	0.5	0.9695	2.116	0.3526
		0.9835	2.284	0.3628
	0.8	0.59	1.268	0.3451
		0.698	1.402	0.3306
500	0	0.9845	0.006	0.0012
		0.9885	0.012	0.0024
	0.1	0.999	1.12	0.2013
		0.9995	1.294	0.2276
	0.5	0.999	2.126	0.3448
		0.9995	2.25	0.3552
	0.8	0.7665	1.572	0.3391
		0.8105	1.624	0.3319
1000	0	1	0.022	0.0044
		1	0.03	0.006
	0.1	1	1.912	0.3201
		1	2.032	0.3315
	0.5	1	2.154	0.3468
		1	2.244	0.3537
	0.8	0.929	1.892	0.3373
		0.9385	1.912	0.3369
*TPR: true positive rates; FP: false positive; FDP: false discovery proportion (=V/R, where V is the number of false discoveries and R is the number of total discoveries); all the three measures are the average value over 500 times. For each scenario, the first line is based on the Sobel test and the second line is joint test.
