# Supplementary material for: High-dimensional mediation analysis in survival models
Source: PLoS Comput Biol. 2020 Apr 17;16(4):e1007768. doi: 10.1371/journal.pcbi.1007768 (PMC7190184; doi:10.1371/journal.pcbi.1007768)
Supplement: S7 Table — (XLSX) [file pcbi.1007768.s010.xlsx]

## Sheet: 工作表1
S7 Table. Estimation for αβ with the increase of noise (n=750, p=10000, 100 replicates)
	0.25
	N(0,1)	N(0,1.5)	N(0,2)	N(0,3)
(0.5,0.55)=0.275	0.2734	0.27	0.2688	0.2659
(0.45,0.6)=0.27	0.2627	0.2603	0.2588	0.2553
(0.5,0.65)=0.325	0.3253	0.3261	0.3269	0.3262
(0.4,0.7)=0.28	0.2865	0.2843	0.286	0.2876
(0.45,0)=0	-	-	-	-
(0.45,0)=0	-	-	-	-
(0,0.5)=0	0.0045	0.0054	0.0062	0.0079
(0,0.5)=0	-0.0004	-0.0006	-0.0006	-0.0008
(0,0)=0	-	-	-	-
(0,0)=0	-	-	-	-
*- means the not available value
