# Supplementary material for: High-dimensional mediation analysis in survival models
Source: PLoS Comput Biol. 2020 Apr 17;16(4):e1007768. doi: 10.1371/journal.pcbi.1007768 (PMC7190184; doi:10.1371/journal.pcbi.1007768)
Supplement: S8 Table — (XLSX) [file pcbi.1007768.s011.xlsx]

## Sheet: 工作表1
S8 Table. Estimation for αβ with the increase of dimension of mediators (n=750, 100 replicates)
	0.25
	p=10000	p=100000	p=200000	p=300000
(0.5,0.55)=0.275	0.2724	0.2644	0.2569	0.2579
(0.45,0.6)=0.27	0.2744	0.2555	0.2555	0.2539
(0.5,0.65)=0.325	0.3273	0.3102	0.3066	0.3039
(0.4,0.7)=0.28	0.2824	0.2638	0.2624	0.2605
(0.45,0)=0	0.0002	0.0001	-	-
(0.45,0)=0	0.0002	0.0001	0.0001	-
(0,0.5)=0	0.0045	0.0044	0.0047	0.0067
(0,0.5)=0	0.0022	0.0039	0.0056	0.0041
(0,0)=0	-	-	-	-
(0,0)=0	-	-	-	-
*- means the not available value
